# Supplementary material for: Evaluating the accuracy of genomic prediction of growth and wood traits in two Eucalyptus species and their F1 hybrids
Source: BMC Plant Biol. 2017 Jun 29;17:110. doi: 10.1186/s12870-017-1059-6 (PMC5492818; doi:10.1186/s12870-017-1059-6)
Supplement: Supplementary file 2 — Predictive abilities on genomic selection model that comprises of statistical methods, genetic compositions and relative sizes of Training Set/Validation Set for each trait. (XLSX 16 kb) [file 12870_2017_1059_MOESM2_ESM.xlsx]

## Sheet: predictive ability
AdditionalFile2_predictive_ability
		height 3-year-old					CBH 3-year-old					volume 3-year-old					height 6-year-old					CBH 6-year-old					volume 6-year-old					basic density					pulp yield
		558/558	743/374	836/281	892/225	1003/114	558/558	743/374	836/281	892/225	1003/114	558/558	743/374	836/281	892/225	1003/114	558/558	743/374	836/281	892/225	1003/114	558/558	743/374	836/281	892/225	1003/114	558/558	743/374	836/281	892/225	1003/114	558/558	743/374	836/281	892/225	1003/114	558/558	743/374	836/281	892/225	1003/114
rrBLUP	CV1	0.157	0.174	0.178	0.185	0.196	0.105	0.124	0.143	0.148	0.153	0.127	0.151	0.154	0.164	0.173	0.262	0.277	0.274	0.281	0.293	0.231	0.239	0.241	0.237	0.254	0.271	0.285	0.284	0.291	0.31	0.447	0.464	0.468	0.474	0.476	0.421	0.439	0.447	0.45	0.449
	CV2	0.157	0.181	0.193	0.2	0.211	0.077	0.087	0.084	0.097	0.104	0.124	0.164	0.178	0.187	0.201	0.277	0.293	0.301	0.308	0.313	0.239	0.257	0.265	0.28	0.283	0.287	0.308	0.31	0.317	0.319	0.464	0.486	0.497	0.496	0.503	0.407	0.434	0.446	0.443	0.458
	CV3	0.142	0.165	0.165	0.171	0.179	0.11	0.125	0.127	0.128	0.136	0.093	0.119	0.122	0.123	0.151	0.251	0.274	0.279	0.277	0.282	0.223	0.231	0.239	0.237	0.25	0.271	0.281	0.277	0.28	0.294	0.415	0.424	0.445	0.433	0.457	0.389	0.409	0.415	0.425	0.44
	CV4	0.163	0.176	0.176	0.178	0.183	0.105	0.124	0.143	0.148	0.153	0.134	0.148	0.156	0.159	0.174	0.256	0.278	0.278	0.29	0.293	0.228	0.238	0.246	0.245	0.259	0.269	0.278	0.289	0.283	0.308	0.453	0.465	0.476	0.476	0.467	0.419	0.435	0.442	0.454	0.452
GBLUP	CV1	0.157	0.175	0.186	0.184	0.202	0.108	0.121	0.126	0.131	0.127	0.127	0.15	0.159	0.161	0.176	0.263	0.273	0.286	0.289	0.293	0.226	0.239	0.246	0.247	0.253	0.274	0.281	0.285	0.296	0.299	0.448	0.464	0.471	0.473	0.481	0.417	0.438	0.443	0.45	0.458
	CV2	0.16	0.182	0.194	0.203	0.206	0.105	0.129	0.137	0.147	0.151	0.123	0.16	0.173	0.183	0.199	0.276	0.292	0.299	0.309	0.319	0.24	0.258	0.265	0.274	0.284	0.287	0.305	0.309	0.314	0.321	0.462	0.483	0.491	0.494	0.5	0.407	0.432	0.442	0.448	0.453
	CV3	0.141	0.156	0.165	0.168	0.189	0.071	0.081	0.087	0.094	0.102	0.098	0.11	0.117	0.13	0.141	0.254	0.266	0.275	0.276	0.285	0.217	0.234	0.239	0.24	0.238	0.272	0.281	0.289	0.288	0.29	0.414	0.436	0.439	0.444	0.441	0.387	0.409	0.414	0.42	0.432
	CV4	0.159	0.176	0.184	0.184	0.186	0.107	0.122	0.128	0.132	0.128	0.132	0.151	0.161	0.162	0.165	0.263	0.272	0.281	0.288	0.29	0.229	0.235	0.244	0.241	0.26	0.273	0.277	0.287	0.286	0.295	0.452	0.466	0.475	0.476	0.476	0.418	0.439	0.439	0.451	0.459
BL	CV1	0.156	0.181	0.188	0.189	0.194	0.111	0.125	0.13	0.13	0.153	0.143	0.159	0.159	0.171	0.175	0.268	0.272	0.278	0.27	0.294	0.226	0.233	0.241	0.242	0.26	0.27	0.287	0.28	0.29	0.284	0.437	0.464	0.468	0.466	0.478	0.413	0.433	0.446	0.446	0.454
	CV2	0.16	0.183	0.202	0.209	0.199	0.112	0.133	0.139	0.149	0.144	0.132	0.163	0.18	0.188	0.203	0.28	0.292	0.295	0.304	0.325	0.239	0.253	0.269	0.275	0.292	0.292	0.306	0.315	0.311	0.348	0.459	0.489	0.496	0.497	0.514	0.409	0.437	0.445	0.45	0.454
	CV3	0.149	0.151	0.166	0.172	0.186	0.081	0.086	0.098	0.09	0.117	0.111	0.119	0.132	0.12	0.129	0.256	0.279	0.278	0.278	0.295	0.225	0.241	0.24	0.236	0.24	0.271	0.286	0.283	0.288	0.283	0.406	0.428	0.44	0.438	0.451	0.392	0.415	0.417	0.413	0.422
	CV4	0.164	0.18	0.19	0.191	0.193	0.116	0.132	0.13	0.131	0.14	0.144	0.155	0.16	0.17	0.172	0.261	0.274	0.274	0.274	0.283	0.227	0.239	0.237	0.234	0.26	0.273	0.281	0.291	0.286	0.312	0.446	0.458	0.474	0.471	0.475	0.418	0.434	0.443	0.452	0.447
RKHS	CV1	0.178	0.198	0.2	0.203	0.213	0.118	0.135	0.134	0.137	0.138	0.162	0.177	0.182	0.189	0.197	0.258	0.272	0.274	0.279	0.285	0.23	0.246	0.254	0.256	0.26	0.274	0.292	0.295	0.289	0.304	0.457	0.464	0.465	0.473	0.485	0.387	0.41	0.413	0.424	0.426
	CV2	0.178	0.199	0.211	0.211	0.228	0.117	0.135	0.141	0.143	0.153	0.151	0.179	0.191	0.202	0.214	0.271	0.282	0.288	0.29	0.305	0.241	0.263	0.267	0.269	0.275	0.275	0.301	0.307	0.311	0.319	0.465	0.48	0.488	0.489	0.495	0.382	0.404	0.405	0.413	0.424
	CV3	0.171	0.186	0.196	0.193	0.2	0.086	0.088	0.091	0.095	0.095	0.138	0.152	0.16	0.169	0.163	0.244	0.261	0.264	0.269	0.274	0.231	0.236	0.252	0.249	0.25	0.281	0.293	0.298	0.31	0.311	0.416	0.43	0.442	0.439	0.432	0.368	0.394	0.401	0.403	0.414
	CV4	0.187	0.194	0.202	0.204	0.207	0.124	0.132	0.134	0.14	0.143	0.163	0.175	0.179	0.184	0.19	0.26	0.264	0.267	0.283	0.288	0.239	0.241	0.247	0.251	0.256	0.273	0.284	0.298	0.291	0.302	0.453	0.466	0.473	0.471	0.466	0.387	0.407	0.411	0.416	0.424
ABLUP	CV1	0.061	0.072	0.078	0.072	0.077	0.039	0.046	0.05	0.047	0.05	0.058	0.064	0.063	0.071	0.074	0.136	0.146	0.15	0.154	0.163	0.133	0.145	0.144	0.149	0.157	0.105	0.113	0.123	0.12	0.125	0.17	0.183	0.191	0.192	0.191	0.221	0.243	0.249	0.252	0.263
	CV2	0.065	0.069	0.072	0.074	0.072	0.037	0.048	0.056	0.052	0.051	0.057	0.063	0.067	0.07	0.075	0.139	0.155	0.158	0.159	0.172	0.14	0.156	0.16	0.163	0.171	0.109	0.121	0.125	0.127	0.134	0.17	0.197	0.207	0.214	0.218	0.228	0.245	0.253	0.259	0.272
	CV3	0.04	0.047	0.051	0.05	0.056	0.007	0.009	0.008	0.01	0.011	0.028	0.031	0.036	0.036	0.035	0.119	0.134	0.135	0.142	0.145	0.108	0.119	0.125	0.124	0.128	0.084	0.093	0.092	0.092	0.096	0.082	0.093	0.103	0.098	0.1	0.13	0.143	0.149	0.155	0.154
	CV4	0.069	0.074	0.078	0.081	0.083	0.041	0.047	0.044	0.047	0.05	0.061	0.07	0.065	0.071	0.077	0.139	0.154	0.158	0.163	0.17	0.137	0.147	0.152	0.151	0.176	0.106	0.116	0.121	0.119	0.141	0.176	0.191	0.192	0.195	0.193	0.228	0.252	0.251	0.258	0.277
