# Supplementary material for: Evaluating the accuracy of genomic prediction of growth and wood traits in two Eucalyptus species and their F1 hybrids
Source: BMC Plant Biol. 2017 Jun 29;17:110. doi: 10.1186/s12870-017-1059-6 (PMC5492818; doi:10.1186/s12870-017-1059-6)
Supplement: Supplementary file 7 — Mean and standard deviation of predictive ability across increasing numbers of SNPs, statistical methods (RKHS and GBLUP), four Training Set/Validation Set compositions for each of eight traits. (XLSX 61 kb) [file 12870_2017_1059_MOESM7_ESM.xlsx]

## Sheet: Sheet1
AdditionalFile7_SNP sizes
		CV1												CV2												CV3												CV4
		10	20	50	100	200	500	1K	2K	5K	10K	20K	40K	10	20	50	100	200	500	1K	2K	5K	10K	20K	40K	10	20	50	100	200	500	1K	2K	5K	10K	20K	40K	10	20	50	100	200	500	1K	2K	5K	10K	20K	40K
RKHS	Height (3)	0.076(0.074)	0.103(0.066)	0.121(0.072)	0.15(0.062)	0.163(0.063)	0.174(0.061)	0.192(0.059)	0.2(0.056)	0.203(0.061)	0.209(0.054)	0.211(0.059)	0.204(0.058)	0.078(0.072)	0.092(0.066)	0.13(0.073)	0.147(0.063)	0.16(0.065)	0.18(0.062)	0.196(0.057)	0.211(0.059)	0.217(0.057)	0.21(0.057)	0.21(0.056)	0.211(0.055)	0.068(0.074)	0.08(0.076)	0.101(0.063)	0.117(0.071)	0.136(0.071)	0.161(0.059)	0.17(0.065)	0.181(0.056)	0.198(0.057)	0.197(0.063)	0.192(0.061)	0.193(0.062)	0.064(0.069)	0.093(0.069)	0.13(0.063)	0.14(0.07)	0.16(0.07)	0.168(0.055)	0.185(0.063)	0.194(0.059)	0.198(0.066)	0.202(0.06)	0.201(0.057)	0.205(0.059)
	CBH (3)	0.033(0.07)	0.056(0.072)	0.088(0.067)	0.1(0.07)	0.107(0.063)	0.126(0.067)	0.125(0.059)	0.139(0.057)	0.135(0.06)	0.138(0.062)	0.14(0.057)	0.137(0.067)	0.046(0.067)	0.061(0.063)	0.081(0.062)	0.097(0.064)	0.109(0.063)	0.126(0.061)	0.135(0.056)	0.146(0.058)	0.15(0.054)	0.152(0.055)	0.148(0.058)	0.144(0.053)	0.025(0.072)	0.036(0.066)	0.051(0.07)	0.057(0.072)	0.067(0.072)	0.074(0.075)	0.083(0.077)	0.091(0.078)	0.084(0.069)	0.09(0.075)	0.087(0.071)	0.096(0.069)	0.04(0.068)	0.064(0.067)	0.079(0.068)	0.099(0.065)	0.107(0.066)	0.121(0.06)	0.127(0.06)	0.131(0.061)	0.136(0.058)	0.139(0.062)	0.141(0.057)	0.141(0.057)
	Volume (3)	0.055(0.071)	0.075(0.069)	0.104(0.065)	0.133(0.064)	0.148(0.065)	0.165(0.063)	0.166(0.061)	0.171(0.059)	0.181(0.055)	0.181(0.058)	0.184(0.059)	0.19(0.06)	0.072(0.065)	0.089(0.062)	0.106(0.065)	0.138(0.06)	0.149(0.058)	0.174(0.057)	0.181(0.059)	0.177(0.058)	0.187(0.057)	0.19(0.054)	0.199(0.056)	0.202(0.055)	0.043(0.08)	0.055(0.078)	0.08(0.069)	0.103(0.072)	0.105(0.073)	0.127(0.071)	0.14(0.068)	0.153(0.063)	0.16(0.062)	0.161(0.068)	0.161(0.066)	0.169(0.071)	0.064(0.072)	0.086(0.065)	0.11(0.071)	0.126(0.061)	0.131(0.064)	0.155(0.06)	0.169(0.057)	0.173(0.057)	0.187(0.057)	0.181(0.056)	0.182(0.058)	0.184(0.053)
	Basic Density	0.244(0.076)	0.302(0.063)	0.368(0.054)	0.391(0.055)	0.421(0.048)	0.443(0.053)	0.453(0.048)	0.458(0.055)	0.47(0.048)	0.475(0.046)	0.472(0.048)	0.473(0.05)	0.258(0.082)	0.319(0.063)	0.374(0.052)	0.413(0.049)	0.433(0.054)	0.462(0.044)	0.473(0.045)	0.479(0.047)	0.489(0.044)	0.488(0.045)	0.497(0.042)	0.489(0.043)	0.214(0.087)	0.267(0.091)	0.309(0.083)	0.341(0.076)	0.371(0.084)	0.397(0.075)	0.411(0.075)	0.428(0.078)	0.435(0.068)	0.438(0.068)	0.448(0.061)	0.439(0.074)	0.242(0.08)	0.304(0.071)	0.357(0.055)	0.392(0.051)	0.411(0.048)	0.443(0.05)	0.461(0.042)	0.455(0.047)	0.462(0.05)	0.471(0.045)	0.467(0.047)	0.471(0.047)
	Height (6)	0.118(0.084)	0.154(0.077)	0.205(0.069)	0.221(0.066)	0.242(0.067)	0.257(0.074)	0.27(0.074)	0.269(0.067)	0.271(0.067)	0.279(0.07)	0.287(0.069)	0.279(0.06)	0.131(0.078)	0.158(0.07)	0.217(0.065)	0.238(0.063)	0.255(0.07)	0.272(0.066)	0.271(0.061)	0.282(0.065)	0.287(0.066)	0.3(0.061)	0.285(0.059)	0.291(0.06)	0.101(0.082)	0.133(0.087)	0.165(0.077)	0.196(0.073)	0.205(0.075)	0.248(0.07)	0.247(0.078)	0.249(0.073)	0.262(0.077)	0.263(0.072)	0.278(0.068)	0.27(0.075)	0.127(0.08)	0.154(0.072)	0.201(0.071)	0.227(0.07)	0.254(0.061)	0.258(0.067)	0.267(0.069)	0.285(0.069)	0.283(0.07)	0.293(0.067)	0.287(0.068)	0.283(0.06)
	CBH (6)	0.089(0.079)	0.122(0.074)	0.17(0.069)	0.19(0.078)	0.217(0.066)	0.238(0.064)	0.243(0.07)	0.248(0.06)	0.258(0.067)	0.253(0.067)	0.256(0.065)	0.257(0.071)	0.101(0.075)	0.129(0.082)	0.169(0.072)	0.197(0.061)	0.224(0.068)	0.241(0.064)	0.256(0.056)	0.261(0.064)	0.271(0.058)	0.266(0.058)	0.275(0.061)	0.269(0.061)	0.072(0.088)	0.109(0.083)	0.149(0.079)	0.168(0.084)	0.189(0.08)	0.212(0.078)	0.216(0.073)	0.239(0.076)	0.249(0.072)	0.258(0.066)	0.256(0.067)	0.249(0.075)	0.09(0.079)	0.121(0.076)	0.158(0.071)	0.189(0.065)	0.205(0.069)	0.23(0.071)	0.243(0.061)	0.233(0.063)	0.25(0.068)	0.247(0.065)	0.257(0.064)	0.251(0.067)
	Volume (6)	0.119(0.076)	0.162(0.074)	0.212(0.068)	0.234(0.072)	0.247(0.067)	0.268(0.065)	0.284(0.06)	0.281(0.063)	0.287(0.056)	0.29(0.062)	0.289(0.066)	0.29(0.064)	0.141(0.077)	0.189(0.069)	0.221(0.069)	0.239(0.07)	0.272(0.062)	0.279(0.063)	0.293(0.059)	0.3(0.057)	0.304(0.052)	0.312(0.057)	0.31(0.057)	0.311(0.056)	0.126(0.08)	0.153(0.073)	0.191(0.076)	0.211(0.079)	0.246(0.072)	0.267(0.074)	0.287(0.069)	0.288(0.074)	0.296(0.067)	0.297(0.073)	0.308(0.066)	0.31(0.069)	0.13(0.084)	0.167(0.079)	0.208(0.066)	0.232(0.06)	0.25(0.062)	0.272(0.059)	0.28(0.063)	0.283(0.058)	0.291(0.06)	0.292(0.062)	0.289(0.06)	0.291(0.063)
	Pulp Yield	0.172(0.074)	0.218(0.066)	0.278(0.06)	0.316(0.058)	0.349(0.054)	0.369(0.053)	0.397(0.052)	0.405(0.05)	0.414(0.049)	0.407(0.053)	0.415(0.053)	0.424(0.051)	0.152(0.073)	0.208(0.065)	0.278(0.06)	0.308(0.062)	0.345(0.053)	0.373(0.055)	0.384(0.055)	0.403(0.05)	0.415(0.053)	0.404(0.05)	0.408(0.048)	0.414(0.049)	0.142(0.082)	0.174(0.078)	0.236(0.075)	0.282(0.074)	0.315(0.064)	0.351(0.064)	0.373(0.063)	0.39(0.055)	0.4(0.059)	0.402(0.058)	0.408(0.052)	0.403(0.058)	0.168(0.075)	0.221(0.059)	0.286(0.058)	0.321(0.052)	0.348(0.049)	0.381(0.058)	0.39(0.049)	0.404(0.05)	0.408(0.051)	0.413(0.049)	0.42(0.053)	0.416(0.05)
GBLUP	Height (3)	0.066(0.077)	0.084(0.07)	0.1(0.065)	0.117(0.065)	0.127(0.07)	0.152(0.065)	0.162(0.066)	0.175(0.062)	0.178(0.06)	0.18(0.062)	0.185(0.063)	0.185(0.06)	0.071(0.074)	0.093(0.069)	0.114(0.062)	0.129(0.063)	0.138(0.063)	0.159(0.062)	0.169(0.059)	0.188(0.062)	0.191(0.059)	0.194(0.054)	0.198(0.055)	0.204(0.058)	0.064(0.077)	0.084(0.078)	0.097(0.074)	0.102(0.076)	0.119(0.076)	0.131(0.073)	0.144(0.074)	0.156(0.069)	0.164(0.073)	0.165(0.071)	0.163(0.073)	0.169(0.066)	0.066(0.071)	0.075(0.067)	0.101(0.067)	0.111(0.07)	0.127(0.066)	0.142(0.068)	0.154(0.062)	0.165(0.062)	0.174(0.062)	0.178(0.06)	0.182(0.062)	0.185(0.06)
	CBH (3)	0.024(0.068)	0.038(0.07)	0.052(0.063)	0.078(0.066)	0.085(0.064)	0.101(0.062)	0.108(0.061)	0.122(0.058)	0.124(0.057)	0.127(0.058)	0.131(0.055)	0.131(0.054)	0.027(0.063)	0.042(0.066)	0.064(0.07)	0.075(0.064)	0.094(0.066)	0.114(0.059)	0.127(0.057)	0.129(0.057)	0.138(0.057)	0.142(0.054)	0.146(0.055)	0.148(0.054)	0.018(0.076)	0.027(0.075)	0.036(0.071)	0.048(0.07)	0.057(0.075)	0.071(0.07)	0.071(0.078)	0.084(0.073)	0.094(0.068)	0.086(0.07)	0.087(0.072)	0.094(0.069)	0.027(0.071)	0.039(0.066)	0.055(0.068)	0.071(0.065)	0.083(0.061)	0.099(0.06)	0.111(0.058)	0.114(0.059)	0.127(0.057)	0.129(0.056)	0.125(0.054)	0.133(0.054)
	Volume (3)	0.038(0.068)	0.051(0.074)	0.07(0.073)	0.085(0.067)	0.101(0.065)	0.125(0.061)	0.133(0.061)	0.15(0.062)	0.159(0.058)	0.156(0.059)	0.16(0.056)	0.162(0.055)	0.048(0.074)	0.062(0.066)	0.088(0.066)	0.104(0.065)	0.12(0.061)	0.138(0.06)	0.156(0.059)	0.167(0.056)	0.179(0.054)	0.179(0.056)	0.182(0.053)	0.183(0.056)	0.031(0.078)	0.048(0.076)	0.059(0.075)	0.066(0.08)	0.078(0.079)	0.088(0.072)	0.101(0.078)	0.114(0.078)	0.125(0.077)	0.122(0.076)	0.127(0.075)	0.13(0.078)	0.037(0.071)	0.05(0.067)	0.069(0.065)	0.082(0.068)	0.097(0.063)	0.12(0.06)	0.136(0.058)	0.142(0.061)	0.154(0.057)	0.151(0.058)	0.162(0.057)	0.163(0.055)
	Basic Density	0.253(0.071)	0.301(0.066)	0.344(0.058)	0.37(0.057)	0.389(0.056)	0.42(0.051)	0.438(0.049)	0.454(0.051)	0.463(0.047)	0.469(0.048)	0.474(0.048)	0.474(0.045)	0.272(0.078)	0.328(0.064)	0.377(0.055)	0.403(0.052)	0.426(0.049)	0.448(0.051)	0.464(0.047)	0.475(0.045)	0.484(0.047)	0.491(0.044)	0.494(0.044)	0.494(0.045)	0.238(0.1)	0.281(0.087)	0.311(0.079)	0.333(0.08)	0.354(0.076)	0.377(0.077)	0.397(0.074)	0.419(0.072)	0.428(0.07)	0.437(0.071)	0.439(0.069)	0.444(0.067)	0.246(0.075)	0.298(0.062)	0.341(0.056)	0.372(0.055)	0.39(0.052)	0.423(0.049)	0.443(0.047)	0.45(0.044)	0.464(0.047)	0.471(0.045)	0.473(0.043)	0.477(0.046)
	Height (6)	0.124(0.085)	0.158(0.079)	0.192(0.074)	0.219(0.072)	0.228(0.074)	0.252(0.074)	0.263(0.07)	0.274(0.071)	0.278(0.07)	0.284(0.071)	0.29(0.068)	0.289(0.066)	0.14(0.084)	0.174(0.081)	0.209(0.072)	0.235(0.071)	0.25(0.073)	0.272(0.07)	0.291(0.066)	0.289(0.064)	0.303(0.067)	0.304(0.068)	0.305(0.067)	0.31(0.064)	0.121(0.091)	0.149(0.087)	0.178(0.081)	0.201(0.084)	0.22(0.087)	0.237(0.083)	0.256(0.085)	0.262(0.083)	0.282(0.081)	0.277(0.079)	0.282(0.078)	0.276(0.076)	0.128(0.079)	0.16(0.078)	0.194(0.073)	0.215(0.075)	0.231(0.072)	0.256(0.073)	0.268(0.072)	0.279(0.07)	0.286(0.071)	0.288(0.07)	0.288(0.07)	0.289(0.069)
	CBH (6)	0.086(0.076)	0.112(0.072)	0.144(0.07)	0.167(0.068)	0.186(0.069)	0.215(0.069)	0.224(0.067)	0.235(0.062)	0.242(0.062)	0.243(0.065)	0.256(0.065)	0.247(0.063)	0.099(0.083)	0.125(0.071)	0.161(0.069)	0.189(0.071)	0.21(0.068)	0.235(0.065)	0.253(0.066)	0.258(0.062)	0.274(0.064)	0.267(0.06)	0.276(0.058)	0.275(0.062)	0.083(0.083)	0.101(0.083)	0.133(0.084)	0.152(0.08)	0.176(0.081)	0.199(0.075)	0.216(0.077)	0.226(0.08)	0.239(0.077)	0.242(0.074)	0.238(0.073)	0.241(0.075)	0.075(0.076)	0.106(0.071)	0.141(0.072)	0.16(0.07)	0.18(0.062)	0.207(0.068)	0.222(0.064)	0.232(0.067)	0.239(0.065)	0.244(0.064)	0.242(0.065)	0.241(0.065)
	Volume (6)	0.136(0.083)	0.169(0.073)	0.2(0.067)	0.22(0.067)	0.239(0.064)	0.263(0.061)	0.277(0.067)	0.277(0.062)	0.284(0.06)	0.294(0.062)	0.287(0.062)	0.296(0.06)	0.152(0.078)	0.175(0.072)	0.217(0.066)	0.242(0.065)	0.265(0.061)	0.286(0.059)	0.295(0.057)	0.301(0.06)	0.313(0.058)	0.315(0.055)	0.316(0.057)	0.314(0.055)	0.126(0.084)	0.157(0.08)	0.194(0.074)	0.209(0.076)	0.234(0.077)	0.259(0.072)	0.263(0.071)	0.278(0.071)	0.283(0.074)	0.289(0.073)	0.297(0.068)	0.288(0.077)	0.133(0.075)	0.165(0.075)	0.198(0.068)	0.215(0.068)	0.239(0.066)	0.253(0.062)	0.271(0.061)	0.281(0.061)	0.285(0.059)	0.287(0.058)	0.289(0.059)	0.286(0.06)
	Pulp Yield	0.171(0.076)	0.212(0.068)	0.265(0.058)	0.294(0.058)	0.334(0.053)	0.378(0.053)	0.406(0.05)	0.422(0.051)	0.439(0.053)	0.447(0.051)	0.447(0.049)	0.45(0.048)	0.17(0.078)	0.216(0.065)	0.263(0.064)	0.297(0.056)	0.334(0.055)	0.38(0.055)	0.397(0.053)	0.424(0.051)	0.43(0.051)	0.439(0.051)	0.445(0.046)	0.449(0.05)	0.154(0.092)	0.188(0.079)	0.235(0.08)	0.266(0.074)	0.301(0.065)	0.34(0.066)	0.371(0.059)	0.39(0.061)	0.406(0.059)	0.415(0.054)	0.425(0.059)	0.421(0.055)	0.18(0.075)	0.213(0.069)	0.262(0.061)	0.302(0.056)	0.336(0.055)	0.386(0.051)	0.4(0.051)	0.425(0.05)	0.439(0.05)	0.446(0.048)	0.447(0.049)	0.452(0.047)
