# Supplementary material for: Evaluating the accuracy of genomic prediction of growth and wood traits in two Eucalyptus species and their F1 hybrids
Source: BMC Plant Biol. 2017 Jun 29;17:110. doi: 10.1186/s12870-017-1059-6 (PMC5492818; doi:10.1186/s12870-017-1059-6)
Supplement: Supplementary file 8 — Mean and standard deviation of predictive ability estimated with SNPs in four genomic locations, with two statistical methods (RKHS and GBLUP), four Training Set/Validation Set compositions for each of eight traits. (XLSX 58 kb) [file 12870_2017_1059_MOESM8_ESM.xlsx]

## Sheet: Sheet1
AdditionalFile8_SNP locations
		CV1				CV2				CV3				CV4
		all	coding	gene	intergene	all	coding	gene	intergene	all	coding	gene	intergene	all	coding	gene	intergene
RKHS	CBH (3)	0.137(0.067)	0.133(0.062)	0.134(0.054)	0.15(0.061)	0.144(0.053)	0.142(0.056)	0.143(0.057)	0.167(0.054)	0.096(0.069)	0.092(0.067)	0.099(0.073)	0.101(0.074)	0.141(0.057)	0.136(0.059)	0.133(0.058)	0.154(0.06)
	CBH (6)	0.257(0.071)	0.24(0.07)	0.256(0.06)	0.269(0.068)	0.269(0.061)	0.269(0.064)	0.274(0.06)	0.282(0.058)	0.249(0.075)	0.245(0.071)	0.246(0.068)	0.253(0.07)	0.251(0.067)	0.238(0.064)	0.248(0.065)	0.264(0.065)
	Height (3)	0.204(0.058)	0.186(0.062)	0.209(0.06)	0.227(0.057)	0.211(0.055)	0.195(0.054)	0.2(0.059)	0.236(0.053)	0.193(0.062)	0.179(0.066)	0.188(0.06)	0.218(0.061)	0.205(0.059)	0.185(0.063)	0.192(0.062)	0.224(0.054)
	Height (6)	0.279(0.06)	0.267(0.068)	0.279(0.066)	0.295(0.067)	0.291(0.06)	0.286(0.062)	0.29(0.064)	0.304(0.06)	0.27(0.075)	0.269(0.073)	0.274(0.072)	0.268(0.076)	0.283(0.06)	0.272(0.067)	0.274(0.064)	0.302(0.073)
	Volume (3)	0.19(0.06)	0.168(0.061)	0.179(0.056)	0.195(0.057)	0.202(0.055)	0.185(0.057)	0.189(0.055)	0.215(0.051)	0.169(0.071)	0.146(0.059)	0.15(0.064)	0.162(0.071)	0.184(0.053)	0.172(0.056)	0.175(0.057)	0.196(0.052)
	Volume (6)	0.29(0.064)	0.279(0.061)	0.284(0.064)	0.306(0.057)	0.311(0.056)	0.312(0.052)	0.3(0.052)	0.319(0.063)	0.31(0.069)	0.305(0.063)	0.303(0.073)	0.292(0.079)	0.291(0.063)	0.287(0.059)	0.293(0.058)	0.309(0.063)
	Basic Density	0.473(0.05)	0.472(0.053)	0.469(0.047)	0.476(0.052)	0.489(0.043)	0.492(0.046)	0.489(0.041)	0.491(0.042)	0.439(0.074)	0.44(0.074)	0.442(0.071)	0.438(0.074)	0.471(0.047)	0.466(0.049)	0.468(0.049)	0.474(0.046)
	Pulp Yield	0.424(0.051)	0.416(0.054)	0.415(0.055)	0.411(0.053)	0.414(0.049)	0.413(0.051)	0.41(0.049)	0.409(0.054)	0.403(0.058)	0.4(0.058)	0.405(0.053)	0.405(0.056)	0.416(0.05)	0.41(0.048)	0.413(0.05)	0.406(0.049)
GBLUP	CBH (3)	0.131(0.054)	0.123(0.054)	0.124(0.053)	0.142(0.055)	0.148(0.054)	0.139(0.056)	0.137(0.053)	0.158(0.051)	0.094(0.069)	0.083(0.071)	0.09(0.074)	0.104(0.075)	0.133(0.054)	0.123(0.054)	0.125(0.055)	0.147(0.056)
	CBH (6)	0.247(0.063)	0.248(0.063)	0.242(0.065)	0.252(0.062)	0.275(0.062)	0.274(0.063)	0.269(0.061)	0.267(0.062)	0.241(0.075)	0.237(0.07)	0.237(0.074)	0.237(0.075)	0.241(0.065)	0.234(0.065)	0.24(0.063)	0.248(0.064)
	Height (3)	0.185(0.06)	0.169(0.06)	0.179(0.063)	0.207(0.057)	0.204(0.058)	0.18(0.057)	0.191(0.059)	0.215(0.056)	0.169(0.066)	0.151(0.072)	0.162(0.073)	0.192(0.067)	0.185(0.06)	0.161(0.063)	0.172(0.061)	0.211(0.058)
	Height (6)	0.289(0.066)	0.273(0.072)	0.281(0.066)	0.294(0.068)	0.31(0.064)	0.3(0.065)	0.304(0.062)	0.31(0.065)	0.276(0.076)	0.273(0.079)	0.278(0.081)	0.284(0.077)	0.289(0.069)	0.28(0.07)	0.282(0.069)	0.303(0.067)
	Volume (3)	0.162(0.055)	0.151(0.058)	0.153(0.056)	0.171(0.056)	0.183(0.056)	0.175(0.053)	0.179(0.054)	0.195(0.051)	0.13(0.078)	0.119(0.074)	0.119(0.072)	0.138(0.073)	0.163(0.055)	0.15(0.057)	0.155(0.057)	0.171(0.056)
	Volume (6)	0.296(0.06)	0.287(0.062)	0.291(0.062)	0.287(0.065)	0.314(0.055)	0.318(0.06)	0.315(0.057)	0.314(0.054)	0.288(0.077)	0.292(0.077)	0.292(0.072)	0.281(0.073)	0.286(0.06)	0.282(0.061)	0.287(0.06)	0.29(0.061)
	Basic Density	0.474(0.045)	0.47(0.047)	0.471(0.048)	0.481(0.049)	0.494(0.045)	0.488(0.044)	0.494(0.044)	0.496(0.045)	0.444(0.067)	0.437(0.069)	0.434(0.07)	0.439(0.073)	0.477(0.046)	0.466(0.045)	0.471(0.047)	0.478(0.045)
	Pulp Yield	0.45(0.048)	0.442(0.049)	0.449(0.048)	0.436(0.05)	0.449(0.05)	0.442(0.048)	0.446(0.048)	0.435(0.049)	0.421(0.055)	0.418(0.056)	0.422(0.057)	0.411(0.057)	0.452(0.047)	0.442(0.047)	0.447(0.05)	0.444(0.047)
